# Supplementary material for: 6-Chloro-2H-1,4-benzoxazin-3(4H)-one
Source: Acta Crystallogr Sect E Struct Rep Online. 2008 Nov 20;64(Pt 12):o2369. doi: 10.1107/S1600536808035599 (PMC2960148; doi:10.1107/S1600536808035599)
Supplement: Supplementary file 2 [file e-64-o2369-Isup2.hkl]

# 
# h,k,l, Fc-squared, Fo-squared, sigma(Fo-squared) and status flag 
# 
data_I
_shelx_title ' 123 in P2(1)2(1)2(1)' 
_shelx_refln_list_code          4 
_shelx_F_calc_maximum      122.49 
_exptl_crystal_F_000       376.00 
_reflns_d_resolution_high  0.8398 
 
loop_ 
 _symmetry_equiv_pos_as_xyz 
 'x, y, z' 
 '-x+1/2, -y, z+1/2' 
 '-x, y+1/2, -z+1/2' 
 'x+1/2, -y+1/2, -z' 
 
_cell_length_a     4.5359 
_cell_length_b     7.7003 
_cell_length_c    21.2806 
_cell_angle_alpha  90.000 
_cell_angle_beta   90.000 
_cell_angle_gamma  90.000 
 
_shelx_F_squared_multiplier     1.000 
 
loop_ 
 _refln_index_h 
 _refln_index_k 
 _refln_index_l 
 _refln_F_squared_calc 
 _refln_F_squared_meas 
 _refln_F_squared_sigma 
 _refln_observed_status 
   2   0   0       58.72       59.34      3.80 o 
   4   0   0        1.57        5.26      4.05 o 
   1   1   0      393.84      387.57     12.70 o 
   2   1   0      186.45      187.07      6.15 o 
   3   1   0      153.30      150.33      6.50 o 
   4   1   0        8.89        6.28      3.87 o 
   5   1   0        1.49        1.07      3.67 o 
   0   2   0     2426.02     2107.84    125.24 o 
   1   2   0     2610.77     2528.62     59.87 o 
   2   2   0      531.33      531.46     18.49 o 
   3   2   0      227.83      233.89      9.33 o 
   4   2   0        7.14        8.71      3.10 o 
   5   2   0       42.72       41.06      7.89 o 
   1   3   0      163.07      192.69      5.34 o 
   2   3   0      100.59      107.35      5.34 o 
   3   3   0      325.43      320.81     13.89 o 
   4   3   0       23.45       19.20      6.19 o 
   5   3   0       56.84       45.43      8.20 o 
   0   4   0      538.66      541.65     30.59 o 
   1   4   0      500.51      483.16     11.52 o 
   2   4   0      154.97      135.93      6.89 o 
   3   4   0       26.67       22.96      5.28 o 
   4   4   0       14.66       13.68      4.10 o 
   1   5   0       13.19       12.19      1.69 o 
   2   5   0       99.64       97.27      7.04 o 
   3   5   0       89.09       86.32      7.69 o 
   4   5   0       88.72       97.52      9.24 o 
   0   6   0      392.16      375.42     14.18 o 
   1   6   0      161.91      168.99      9.86 o 
   2   6   0        3.67        5.17      2.70 o 
   3   6   0       15.33        9.99      3.76 o 
   4   6   0       24.63       26.54      7.15 o 
   1   7   0      233.43      236.93      8.73 o 
   2   7   0       58.41       70.01     12.85 o 
   3   7   0       30.23       24.14      5.07 o 
   0   8   0        0.48       -1.41      1.70 o 
   1   8   0       15.61       19.12      2.98 o 
   2   8   0       19.73       15.72      4.25 o 
   1   9   0       28.32       42.58      4.65 o 
   1   0   1       41.86       44.13      2.11 o 
   2   0   1     2071.80     1984.20     40.31 o 
   3   0   1      124.19      119.42      4.14 o 
   4   0   1       53.55       66.16      6.72 o 
   5   0   1        6.43        7.27      4.34 o 
  -5   1   1       20.10       19.23      4.02 o 
  -4   1   1       41.87       47.42      5.90 o 
  -3   1   1      156.86      164.01      6.82 o 
  -2   1   1      520.65      488.30     16.91 o 
  -1   1   1     2970.55     2949.82     81.76 o 
   0   1   1        2.51        2.88      0.88 o 
   1   1   1     3000.43     2906.20     61.00 o 
   2   1   1      515.73      505.79     11.72 o 
   3   1   1      150.16      159.85      7.23 o 
   4   1   1       39.77       45.95      5.15 o 
   5   1   1       20.55       20.52      5.78 o 
  -5   2   1       44.63       44.01      9.43 o 
  -4   2   1       30.75       37.91      9.71 o 
  -3   2   1      290.04      290.33     12.64 o 
  -2   2   1       16.86        8.87      2.22 o 
  -1   2   1     1563.85     1539.82     37.02 o 
   0   2   1        6.15        4.63      1.02 o 
   1   2   1     1546.35     1530.00     32.90 o 
   2   2   1       18.34       16.14      2.41 o 
   3   2   1      284.31      281.63      9.15 o 
   4   2   1       31.26       32.80      4.58 o 
   5   2   1       45.23       56.37      8.73 o 
  -5   3   1       69.44       67.53      9.31 o 
  -4   3   1       28.46       31.93      4.20 o 
  -3   3   1        6.13        3.89      2.18 o 
  -2   3   1     1020.14      984.25     26.54 o 
  -1   3   1     1998.22     1961.42     39.56 o 
   0   3   1        0.81       -0.07      0.89 o 
   1   3   1     1958.88     1959.82     41.32 o 
   2   3   1     1016.49      978.96     22.56 o 
   3   3   1        6.46        6.51      2.45 o 
   4   3   1       27.88       35.95      5.12 o 
   5   3   1       73.22       70.18      9.69 o 
  -4   4   1        7.85       11.33      5.26 o 
  -3   4   1      209.42      223.69     11.44 o 
  -2   4   1      141.73      135.38      6.77 o 
  -1   4   1     1263.97     1244.65     26.07 o 
   0   4   1        0.33        0.41      0.66 o 
   1   4   1     1238.46     1225.10     26.14 o 
   2   4   1      137.39      126.91      6.46 o 
   3   4   1      212.71      222.87      9.55 o 
   4   4   1        7.87        7.77      3.86 o 
  -4   5   1       24.31       27.60      5.70 o 
  -3   5   1       59.18       61.87     11.20 o 
  -2   5   1       17.20       15.47      3.44 o 
  -1   5   1       87.80       81.63      6.42 o 
   0   5   1      311.66      276.37      7.61 o 
   1   5   1       87.02       83.69      3.69 o 
   2   5   1       16.80       18.16      4.03 o 
   3   5   1       60.36       64.65      7.00 o 
   4   5   1       23.82       18.65      7.90 o 
  -4   6   1       14.06       16.09      5.00 o 
  -3   6   1        3.38        3.89      2.91 o 
  -2   6   1      312.76      300.86     13.66 o 
  -1   6   1       27.13       28.52      2.58 o 
   0   6   1      448.17      441.65     11.35 o 
   1   6   1       28.02       30.84      2.71 o 
   2   6   1      314.08      276.22     20.78 o 
   3   6   1        3.29        3.50      3.09 o 
   4   6   1       13.56       12.91      4.93 o 
  -3   7   1       47.61       38.93      8.29 o 
  -2   7   1        5.56        8.49      3.34 o 
  -1   7   1        0.99        1.95      1.45 o 
   0   7   1        1.46        0.86      1.18 o 
   1   7   1        0.65        0.28      1.27 o 
   2   7   1        5.03        6.47      3.03 o 
   3   7   1       46.79       41.37      6.66 o 
  -2   8   1       24.73       26.49      5.01 o 
  -1   8   1       82.72       94.71      8.49 o 
   0   8   1        4.47        4.98      1.79 o 
   1   8   1       85.03       93.11      5.68 o 
   2   8   1       25.71       25.49      5.08 o 
  -1   9   1       35.47       53.73      4.99 o 
   0   9   1        1.26        1.33      1.68 o 
   1   9   1       35.03       48.18      7.43 o 
   0   0   2       12.05       10.84      1.94 o 
   1   0   2       59.98       73.29      2.73 o 
   2   0   2       60.42       66.91      2.63 o 
   3   0   2       43.87       43.73      2.62 o 
   4   0   2       21.32       20.96      3.74 o 
   5   0   2       21.26       33.25      7.04 o 
  -5   1   2        5.01        3.46      3.92 o 
  -4   1   2      191.96      204.11     10.84 o 
  -3   1   2      115.97      114.79      5.63 o 
  -2   1   2      407.08      386.23     16.26 o 
  -1   1   2     3203.58     3153.05     86.89 o 
   0   1   2     1507.97     1450.01     42.30 o 
   1   1   2     3151.18     3087.58     64.96 o 
   2   1   2      405.01      389.09      8.85 o 
   3   1   2      115.44      108.78      5.83 o 
   4   1   2      190.74      196.76      9.51 o 
   5   1   2        5.19        1.56      3.70 o 
  -5   2   2      101.35      117.18     13.79 o 
  -4   2   2      229.61      241.20     10.78 o 
  -3   2   2       33.76       31.92      4.29 o 
  -2   2   2      169.53      175.38      8.10 o 
  -1   2   2      267.66      259.14      9.64 o 
   0   2   2       84.85       88.95      2.83 o 
   1   2   2      275.46      258.35      6.88 o 
   2   2   2      155.88      174.23      5.55 o 
   3   2   2       31.30       34.09      3.27 o 
   4   2   2      233.61      254.91     16.37 o 
   5   2   2       99.94      117.46     11.67 o 
  -5   3   2       12.55        6.69      5.87 o 
  -4   3   2      275.77      308.47     19.63 o 
  -3   3   2      182.76      173.19      9.38 o 
  -2   3   2       27.70       25.45      4.51 o 
  -1   3   2      151.73      136.40      4.08 o 
   0   3   2     1381.21     1198.48     29.29 o 
   1   3   2      152.76      136.60      4.84 o 
   2   3   2       27.94       28.64      2.22 o 
   3   3   2      179.73      176.04      8.34 o 
   4   3   2      275.94      316.55     13.32 o 
   5   3   2       12.38       17.42      5.78 o 
  -4   4   2        5.22        2.30      2.96 o 
  -3   4   2       44.35       42.42      8.02 o 
  -2   4   2       91.58       82.56      6.57 o 
  -1   4   2      143.55      138.80      4.68 o 
   0   4   2      531.29      485.36     11.38 o 
   1   4   2      142.84      132.73      3.81 o 
   2   4   2       83.14       74.45      9.06 o 
   3   4   2       44.70       43.95      4.56 o 
   4   4   2        6.23        2.60      3.30 o 
  -4   5   2       19.13       23.24      5.31 o 
  -3   5   2      113.76      112.27      8.27 o 
  -2   5   2      117.00      102.49      6.97 o 
  -1   5   2      344.55      339.87      9.01 o 
   0   5   2       33.70       38.35      2.52 o 
   1   5   2      351.48      344.16      9.24 o 
   2   5   2      118.70      114.07      7.43 o 
   3   5   2      110.59      107.33      8.74 o 
   4   5   2       19.85       15.77      4.66 o 
  -4   6   2        3.25        7.12      3.17 o 
  -3   6   2        6.58        4.70      3.21 o 
  -2   6   2        1.73        4.27      2.75 o 
  -1   6   2      200.75      199.25      6.52 o 
   0   6   2     1232.00     1133.13     24.94 o 
   1   6   2      200.86      199.83      6.67 o 
   2   6   2        2.06        2.37      2.25 o 
   3   6   2        7.58        9.98      3.64 o 
   4   6   2        3.31        4.53      4.04 o 
  -3   7   2       12.57       10.60      3.86 o 
  -2   7   2       31.68       30.13      4.93 o 
  -1   7   2      394.42      410.62     13.00 o 
   0   7   2      163.29      173.04      6.27 o 
   1   7   2      392.97      413.18     23.78 o 
   2   7   2       32.61       32.71      6.90 o 
   3   7   2       12.07       10.92      3.99 o 
  -2   8   2       48.45       47.09      6.22 o 
  -1   8   2       37.47       45.43      4.27 o 
   0   8   2       32.85       44.26      3.66 o 
   1   8   2       36.16       41.19      4.20 o 
   2   8   2       50.09       47.07      6.37 o 
   0   9   2       40.24       49.59      4.86 o 
   1   0   3      995.24     1092.50     28.83 o 
   2   0   3       83.67       84.41      3.21 o 
   3   0   3      110.58      112.21      4.37 o 
   4   0   3        5.32        1.76      2.25 o 
   5   0   3       50.42       48.89      8.14 o 
  -5   1   3       30.25       29.90      6.74 o 
  -4   1   3       81.14       76.05      6.20 o 
  -3   1   3      936.77      912.02     19.26 o 
  -2   1   3      156.13      152.53      5.28 o 
  -1   1   3      899.18      941.46     20.66 o 
   0   1   3     2598.26     2529.46     77.44 o 
   1   1   3      920.30      973.06     20.98 o 
   2   1   3      151.46      156.29      5.02 o 
   3   1   3      948.87      941.27     25.11 o 
   4   1   3       80.80       90.78      9.03 o 
   5   1   3       29.77       36.94      7.52 o 
  -5   2   3       38.65       41.19      6.01 o 
  -4   2   3       75.62       76.23      5.24 o 
  -3   2   3       14.17       16.63      3.95 o 
  -2   2   3      307.47      307.82     12.20 o 
  -1   2   3      560.85      566.39     15.81 o 
   0   2   3      593.53      533.52     13.87 o 
   1   2   3      572.25      594.80     12.21 o 
   2   2   3      309.69      318.58      8.87 o 
   3   2   3       13.70       18.11      2.63 o 
   4   2   3       79.37      100.74     22.47 o 
   5   2   3       37.72       44.97     11.29 o 
  -5   3   3        4.85        8.79      4.28 o 
  -4   3   3       55.50       66.94      4.66 o 
  -3   3   3      142.46      134.63      8.11 o 
  -2   3   3     1943.20     1948.66     58.72 o 
  -1   3   3      295.56      296.26      7.42 o 
   0   3   3      328.20      325.98      9.46 o 
   1   3   3      294.73      292.45      7.53 o 
   2   3   3     1959.69     1998.74     44.01 o 
   3   3   3      142.82      146.49      7.51 o 
   4   3   3       53.43       57.84      6.26 o 
   5   3   3        4.91        0.66      4.40 o 
  -4   4   3       56.28       54.59      5.89 o 
  -3   4   3        3.05        3.79      2.76 o 
  -2   4   3      117.17      103.63      6.54 o 
  -1   4   3      282.62      252.88      6.35 o 
   0   4   3      917.69      870.19     18.93 o 
   1   4   3      290.47      269.95      6.40 o 
   2   4   3      112.64      101.35      6.08 o 
   3   4   3        3.26        3.10      2.24 o 
   4   4   3       53.54       57.51     22.09 o 
  -4   5   3        6.07        3.15      2.81 o 
  -3   5   3       65.39       61.03      9.63 o 
  -2   5   3       20.76       15.16      3.37 o 
  -1   5   3      337.94      318.86      8.58 o 
   0   5   3       23.37       22.55      2.07 o 
   1   5   3      335.59      325.14      8.94 o 
   2   5   3       20.44       16.34      3.63 o 
   3   5   3       67.30       70.84      7.46 o 
   4   5   3        6.30        8.72      5.14 o 
  -4   6   3       22.73       19.47      4.24 o 
  -3   6   3        6.72       10.30      3.36 o 
  -2   6   3       38.04       32.51      4.86 o 
  -1   6   3      359.71      362.38      9.81 o 
   0   6   3      108.42      100.58      4.30 o 
   1   6   3      351.01      355.41     10.00 o 
   2   6   3       36.81       31.51      4.98 o 
   3   6   3        6.64        4.11      3.21 o 
   4   6   3       22.63       28.29      6.56 o 
  -3   7   3       54.97       54.37      6.68 o 
  -2   7   3      167.34      155.01     15.39 o 
  -1   7   3       17.38       18.54      2.99 o 
   0   7   3       38.75       47.21      4.88 o 
   1   7   3       17.00       12.09      2.45 o 
   2   7   3      170.96      166.76     10.18 o 
   3   7   3       53.64       60.27     12.37 o 
  -2   8   3        1.82        0.99      2.84 o 
  -1   8   3       17.52       28.57      3.55 o 
   0   8   3      117.42      134.15      6.63 o 
   1   8   3       16.82       23.98      3.39 o 
   2   8   3        2.08       -0.32      2.86 o 
   0   9   3        0.26        0.09      1.70 o 
   0   0   4     3978.55     4212.12    180.68 o 
   1   0   4    15002.67    14458.63    360.13 o 
   2   0   4      151.04      166.79      4.87 o 
   3   0   4       16.40       13.08      1.88 o 
   4   0   4        1.66        0.93      2.51 o 
   5   0   4       13.88       14.60      5.58 o 
  -5   1   4       14.70       23.60      6.60 o 
  -4   1   4       51.40       49.97      5.29 o 
  -3   1   4      102.94      103.64      4.05 o 
  -2   1   4      335.23      336.83      9.26 o 
  -1   1   4     2877.80     2865.57     58.94 o 
   0   1   4       55.68       46.09      2.90 o 
   1   1   4     2901.41     2903.99     60.45 o 
   2   1   4      327.16      344.45      7.92 o 
   3   1   4      102.21      109.39      5.96 o 
   4   1   4       51.20       55.31      7.68 o 
   5   1   4       14.11       21.16      6.23 o 
  -5   2   4       10.56        9.42      9.60 o 
  -4   2   4        3.35        3.06      2.36 o 
  -3   2   4      114.76      117.72      5.38 o 
  -2   2   4      622.76      566.11     17.10 o 
  -1   2   4      406.82      408.26     10.28 o 
   0   2   4      113.19      120.04      3.53 o 
   1   2   4      417.66      418.83      9.19 o 
   2   2   4      635.53      609.04     14.98 o 
   3   2   4      112.10      122.09      6.26 o 
   4   2   4        2.79        4.34      3.35 o 
   5   2   4       10.39        5.89      4.74 o 
  -5   3   4       11.72       12.36      4.27 o 
  -4   3   4      372.45      361.34     12.01 o 
  -3   3   4       20.08       21.42      3.56 o 
  -2   3   4      488.57      464.75     14.78 o 
  -1   3   4      479.89      498.04     11.57 o 
   0   3   4      460.61      377.29      9.74 o 
   1   3   4      482.75      503.54     11.30 o 
   2   3   4      495.93      492.24     12.70 o 
   3   3   4       20.53       21.32      3.67 o 
   4   3   4      367.37      372.74     23.19 o 
   5   3   4       11.62        5.02      4.83 o 
  -4   4   4      127.17      135.22      7.19 o 
  -3   4   4       59.42       56.09      7.48 o 
  -2   4   4      223.55      214.85      8.63 o 
  -1   4   4      272.56      257.32      7.12 o 
   0   4   4     2231.55     2124.59     46.69 o 
   1   4   4      272.60      271.57      5.94 o 
   2   4   4      229.35      213.40     11.65 o 
   3   4   4       61.83       63.64      8.16 o 
   4   4   4      128.02      142.84     15.21 o 
  -4   5   4        9.79        6.71      3.15 o 
  -3   5   4        0.85        1.70      1.99 o 
  -2   5   4       20.57       26.06      3.43 o 
  -1   5   4      300.09      278.81      8.86 o 
   0   5   4       49.53       46.56      2.85 o 
   1   5   4      302.41      287.85      7.32 o 
   2   5   4       22.29       22.91      4.19 o 
   3   5   4        0.78       -0.44      2.38 o 
   4   5   4        9.57       15.98      6.96 o 
  -3   6   4       65.81       71.48      7.38 o 
  -2   6   4       30.95       40.08      5.37 o 
  -1   6   4      228.99      234.52      7.22 o 
   0   6   4      414.48      383.97     10.29 o 
   1   6   4      236.77      228.54      6.60 o 
   2   6   4       30.78       36.26      7.25 o 
   3   6   4       67.11       72.44      7.92 o 
  -3   7   4        1.31        0.85      2.66 o 
  -2   7   4      109.20      115.11     12.47 o 
  -1   7   4       77.85       89.97      5.11 o 
   0   7   4       89.85       80.70      4.29 o 
   1   7   4       79.92      106.42      7.35 o 
   2   7   4      108.03       96.46      8.47 o 
   3   7   4        1.20       -0.53      2.96 o 
  -2   8   4       30.21       24.14      4.83 o 
  -1   8   4        2.85        3.84      2.68 o 
   0   8   4       28.58       28.30      3.16 o 
   1   8   4        3.31        0.67      1.69 o 
   2   8   4       27.67       30.24     12.45 o 
   0   9   4       80.64      110.56      8.55 o 
   1   0   5    10561.20    10482.92    261.73 o 
   2   0   5     1597.37     1621.11     31.07 o 
   3   0   5        3.02        3.10      1.45 o 
   4   0   5        3.08        6.77      3.60 o 
   5   0   5       50.39       47.73      8.47 o 
  -5   1   5       21.14       28.46     11.78 o 
  -4   1   5       80.55       80.77      7.97 o 
  -3   1   5       29.23       32.25      2.79 o 
  -2   1   5      236.25      257.65      6.98 o 
  -1   1   5      988.19     1008.13     22.53 o 
   0   1   5     1883.90     1622.09     74.59 o 
   1   1   5     1018.11     1025.14     22.62 o 
   2   1   5      246.36      264.63      6.52 o 
   3   1   5       28.43       28.72      2.96 o 
   4   1   5       78.83       75.47      9.10 o 
   5   1   5       20.51       14.06      5.28 o 
  -5   2   5       13.42       15.80      7.44 o 
  -4   2   5       44.56       43.26      3.90 o 
  -3   2   5      287.00      288.17      8.52 o 
  -2   2   5      193.19      193.13      6.61 o 
  -1   2   5      802.96      807.07     18.34 o 
   0   2   5     2869.96     2782.38     66.31 o 
   1   2   5      805.42      819.23     23.48 o 
   2   2   5      196.90      198.70      6.05 o 
   3   2   5      292.76      309.62     21.47 o 
   4   2   5       44.50       48.91      8.42 o 
   5   2   5       12.81        9.68      7.25 o 
  -4   3   5       94.97       91.32      5.51 o 
  -3   3   5       16.92       12.39      3.71 o 
  -2   3   5      303.80      317.29     10.83 o 
  -1   3   5      526.72      542.07     11.20 o 
   0   3   5      553.76      545.98     15.10 o 
   1   3   5      517.04      535.55     11.81 o 
   2   3   5      294.19      300.32      9.07 o 
   3   3   5       17.38       23.77      4.60 o 
   4   3   5       98.38      101.08      9.87 o 
  -4   4   5       34.18       36.73      5.11 o 
  -3   4   5      302.52      302.54     11.76 o 
  -2   4   5       16.58       14.86      3.54 o 
  -1   4   5      105.75      103.11      3.79 o 
   0   4   5     1208.82     1138.33     21.81 o 
   1   4   5      111.20      107.62      3.00 o 
   2   4   5       15.91       16.19      2.46 o 
   3   4   5      299.45      298.35     14.84 o 
   4   4   5       34.17       33.97      6.05 o 
  -4   5   5       20.81       16.64      3.31 o 
  -3   5   5      155.66      141.35      7.72 o 
  -2   5   5       76.94       77.14      5.38 o 
  -1   5   5       87.20       86.66      5.66 o 
   0   5   5        0.69       -0.51      0.82 o 
   1   5   5       85.61       88.41      3.69 o 
   2   5   5       76.13       73.91     15.31 o 
   3   5   5      153.80      164.38     11.98 o 
   4   5   5       22.15       22.23      7.53 o 
  -3   6   5       42.96       46.36      6.19 o 
  -2   6   5       86.20       83.04      7.11 o 
  -1   6   5      114.44      121.42      5.49 o 
   0   6   5      134.55      131.77      5.08 o 
   1   6   5      121.65      123.16      4.62 o 
   2   6   5       82.64       74.95      7.22 o 
   3   6   5       43.36       45.01      6.83 o 
  -3   7   5       41.29       36.43      5.83 o 
  -2   7   5       11.07       13.76      3.86 o 
  -1   7   5        8.09        9.20      3.10 o 
   0   7   5       74.38       73.49      4.14 o 
   1   7   5        6.92        5.79      2.46 o 
   2   7   5        9.95        8.91      3.80 o 
   3   7   5       42.51       43.68      6.70 o 
  -2   8   5        9.21       11.13      3.88 o 
  -1   8   5        5.27        9.09      3.22 o 
   0   8   5       46.63       53.46      4.94 o 
   1   8   5        4.46        4.44      2.15 o 
   2   8   5        9.72        4.64      3.36 o 
   0   0   6     5068.33     5566.22    239.02 o 
   1   0   6      136.92      146.31      5.83 o 
   2   0   6      245.33      236.55      6.34 o 
   3   0   6      137.17      138.00      5.04 o 
   4   0   6       21.75       14.00      5.08 o 
   5   0   6        8.03        6.80      7.44 o 
  -5   1   6        5.15       -0.81      3.64 o 
  -4   1   6       13.14       12.06      5.90 o 
  -3   1   6      136.91      126.06      4.99 o 
  -2   1   6      956.64      948.23     22.17 o 
  -1   1   6      191.23      199.43      5.78 o 
   0   1   6       66.49       68.63      5.30 o 
   1   1   6      190.84      197.85      5.95 o 
   2   1   6      926.44      944.13     22.26 o 
   3   1   6      140.27      145.89     12.85 o 
   4   1   6       11.94       10.34      4.15 o 
   5   1   6        4.78        3.29      4.67 o 
  -5   2   6      116.36      117.42     17.59 o 
  -4   2   6        9.29        6.86      2.48 o 
  -3   2   6       23.51       29.76      2.95 o 
  -2   2   6      264.91      267.71      7.48 o 
  -1   2   6      282.26      270.71      6.94 o 
   0   2   6     4422.37     4364.72     85.68 o 
   1   2   6      282.96      274.65      7.52 o 
   2   2   6      258.02      259.50      7.72 o 
   3   2   6       21.87       28.61      5.89 o 
   4   2   6        8.49        7.82      4.15 o 
   5   2   6      117.23      118.00     12.42 o 
  -4   3   6       33.30       30.81      3.46 o 
  -3   3   6      376.80      338.04     10.83 o 
  -2   3   6      121.51      130.73      5.47 o 
  -1   3   6      135.45      128.44      3.73 o 
   0   3   6      166.65      178.60      4.83 o 
   1   3   6      128.72      124.49      4.35 o 
   2   3   6      120.41      137.25      6.06 o 
   3   3   6      376.07      359.71     16.34 o 
   4   3   6       34.39       31.03      6.06 o 
  -4   4   6       40.68       33.33      3.79 o 
  -3   4   6       55.41       52.76      4.73 o 
  -2   4   6      222.98      221.70      7.79 o 
  -1   4   6       88.84       78.85      3.05 o 
   0   4   6       21.53       23.08      2.01 o 
   1   4   6       87.53       77.21      2.79 o 
   2   4   6      218.35      223.54      7.39 o 
   3   4   6       55.93       60.71      6.44 o 
   4   4   6       42.16       45.10      6.92 o 
  -4   5   6       12.67        5.38      2.48 o 
  -3   5   6       36.98       36.86      5.56 o 
  -2   5   6      253.76      237.87      9.62 o 
  -1   5   6       52.84       55.80      3.78 o 
   0   5   6       27.76       26.81      2.32 o 
   1   5   6       51.41       54.15      3.12 o 
   2   5   6      255.29      248.92     12.39 o 
   3   5   6       38.91       38.26      8.04 o 
   4   5   6       13.91       22.47      7.71 o 
  -3   6   6       11.06       12.98      3.29 o 
  -2   6   6       10.35       10.75      3.09 o 
  -1   6   6      341.95      329.23     16.58 o 
   0   6   6      551.87      496.33     12.40 o 
   1   6   6      341.06      336.93      8.80 o 
   2   6   6       10.87       10.43      3.50 o 
   3   6   6       11.54       13.30      4.13 o 
  -3   7   6       42.62       37.93     13.26 o 
  -2   7   6       77.33       72.40     11.65 o 
  -1   7   6       34.38       36.05      5.04 o 
   0   7   6        0.87        0.71      1.12 o 
   1   7   6       31.90       26.45      4.52 o 
   2   7   6       79.08       75.68     10.39 o 
   3   7   6       41.44       31.62      5.94 o 
  -2   8   6       50.20       58.51      6.65 o 
  -1   8   6       89.49       90.88     10.57 o 
   0   8   6        0.60        0.45      1.40 o 
   1   8   6       89.55      107.92      8.12 o 
   2   8   6       50.79       59.03      7.27 o 
   1   0   7      193.69      196.24     11.82 o 
   2   0   7      123.44      123.45      4.18 o 
   3   0   7       64.64       59.85      4.25 o 
   4   0   7       74.97       94.75      9.77 o 
   5   0   7        2.92       -1.58      3.86 o 
  -5   1   7        9.73        5.49      4.80 o 
  -4   1   7       49.95       45.45     15.57 o 
  -3   1   7        7.33        5.63      1.64 o 
  -2   1   7      249.19      239.04      7.51 o 
  -1   1   7       48.88       54.23      4.45 o 
   0   1   7      354.38      349.90     10.13 o 
   1   1   7       50.44       61.94      4.18 o 
   2   1   7      245.05      245.94      7.74 o 
   3   1   7        7.75        7.96      2.66 o 
   4   1   7       52.38       52.29      9.28 o 
   5   1   7       10.20       10.87      5.34 o 
  -5   2   7        9.45        8.12      5.16 o 
  -4   2   7       91.61       92.05      8.68 o 
  -3   2   7      465.68      450.09     13.24 o 
  -2   2   7      139.53      140.85      5.64 o 
  -1   2   7      271.83      257.16      7.50 o 
   0   2   7      379.29      382.57     10.34 o 
   1   2   7      261.98      262.57      7.55 o 
   2   2   7      147.13      146.78      5.49 o 
   3   2   7      469.60      486.78     21.96 o 
   4   2   7       92.33       87.66     15.40 o 
   5   2   7        9.42        7.49      4.99 o 
  -4   3   7       80.17       77.36      5.48 o 
  -3   3   7      225.28      213.32      7.39 o 
  -2   3   7       23.46       21.77      2.99 o 
  -1   3   7      942.84      935.41     18.70 o 
   0   3   7       45.96       51.60      2.68 o 
   1   3   7      951.60      997.40     22.14 o 
   2   3   7       23.52       27.99      2.99 o 
   3   3   7      227.37      220.87     12.25 o 
   4   3   7       80.10       84.23      9.34 o 
  -4   4   7       73.32       75.73      5.20 o 
  -3   4   7       68.67       68.80      4.91 o 
  -2   4   7      178.42      170.49      6.72 o 
  -1   4   7      223.20      215.71      5.74 o 
   0   4   7       11.25       20.75      2.78 o 
   1   4   7      215.30      214.19      5.75 o 
   2   4   7      176.81      177.65      7.15 o 
   3   4   7       61.77       59.20      6.44 o 
   4   4   7       72.65       83.36      8.94 o 
  -4   5   7       53.57       49.37      4.91 o 
  -3   5   7       28.11       23.98      4.58 o 
  -2   5   7       34.79       37.10      3.61 o 
  -1   5   7      311.65      307.67     10.80 o 
   0   5   7      411.71      397.85     10.28 o 
   1   5   7      304.17      301.35      8.85 o 
   2   5   7       36.35       36.98      7.16 o 
   3   5   7       28.50       19.41      6.19 o 
   4   5   7       55.02       44.56     10.67 o 
  -3   6   7        4.27        0.92      2.40 o 
  -2   6   7      185.69      186.82      8.83 o 
  -1   6   7      112.12      120.82      6.53 o 
   0   6   7        1.35       -0.27      1.39 o 
   1   6   7      112.70      122.09      5.74 o 
   2   6   7      181.33      186.34     14.20 o 
   3   6   7        4.22       -0.10      3.87 o 
  -3   7   7       11.16       12.22      5.06 o 
  -2   7   7      129.40      129.79     19.66 o 
  -1   7   7       90.86       95.40      6.48 o 
   0   7   7      269.20      255.65      9.95 o 
   1   7   7       92.78       97.72      5.74 o 
   2   7   7      129.04      124.40     12.43 o 
   3   7   7       11.17       17.81      6.39 o 
  -2   8   7        4.04        4.21      2.97 o 
  -1   8   7       89.11       87.97      6.71 o 
   0   8   7        0.99        3.20      1.98 o 
   1   8   7       90.34       94.98      8.54 o 
   2   8   7        4.57        9.38      4.69 o 
   0   0   8     1339.82     1273.53     59.17 o 
   1   0   8       23.02       18.97      3.62 o 
   2   0   8     2219.33     2411.64     45.36 o 
   3   0   8       11.85       17.41      2.77 o 
   4   0   8       12.86       12.17      5.78 o 
   5   0   8       63.81       52.74      9.04 o 
  -5   1   8        2.30        3.92      4.46 o 
  -4   1   8      126.70      134.99     11.77 o 
  -3   1   8      175.05      176.18      6.14 o 
  -2   1   8     2036.53     2084.51     45.93 o 
  -1   1   8      515.38      507.81     14.87 o 
   0   1   8      385.07      396.46     11.52 o 
   1   1   8      507.25      502.51     12.71 o 
   2   1   8     2047.33     2128.19     46.49 o 
   3   1   8      170.50      173.86      8.56 o 
   4   1   8      124.93      166.38     12.79 o 
   5   1   8        1.99        1.17      4.23 o 
  -4   2   8       23.69       20.35      4.44 o 
  -3   2   8       13.60       14.14      3.30 o 
  -2   2   8        0.18        0.05      1.21 o 
  -1   2   8      199.95      189.08      6.07 o 
   0   2   8      202.42      210.31      5.96 o 
   1   2   8      196.57      188.11      8.62 o 
   2   2   8        0.29       -0.22      1.17 o 
   3   2   8       14.91       13.15      3.92 o 
   4   2   8       22.21       18.84      5.34 o 
  -4   3   8       50.66       47.97      4.68 o 
  -3   3   8      762.22      741.58     17.76 o 
  -2   3   8       46.16       54.24      3.84 o 
  -1   3   8      206.33      201.76      6.76 o 
   0   3   8        3.32       16.92      2.39 o 
   1   3   8      205.85      215.17      6.53 o 
   2   3   8       46.25       56.24      5.25 o 
   3   3   8      759.43      784.29     38.26 o 
   4   3   8       50.01       50.41      7.51 o 
  -4   4   8       40.77       34.21      3.90 o 
  -3   4   8       58.10       55.83      4.24 o 
  -2   4   8       34.37       36.08      3.40 o 
  -1   4   8      400.24      399.97     11.02 o 
   0   4   8      214.89      201.35      6.31 o 
   1   4   8      388.16      405.18     12.81 o 
   2   4   8       36.40       35.67      3.29 o 
   3   4   8       60.11       66.33      6.71 o 
   4   4   8       38.73       34.19      6.35 o 
  -4   5   8        2.32       -0.97      2.25 o 
  -3   5   8       24.19       22.62      3.25 o 
  -2   5   8      119.92      123.77      5.90 o 
  -1   5   8      303.61      287.64     10.54 o 
   0   5   8       18.01       17.48      1.94 o 
   1   5   8      308.90      300.70      8.91 o 
   2   5   8      126.22      112.70     11.58 o 
   3   5   8       23.93       25.50      7.36 o 
   4   5   8        2.27        1.19      4.75 o 
  -3   6   8       28.19       21.08      4.20 o 
  -2   6   8       71.75       97.72      6.65 o 
  -1   6   8      145.84      141.71      7.06 o 
   0   6   8      184.01      186.84      7.90 o 
   1   6   8      148.74      143.11      5.89 o 
   2   6   8       70.63       77.98     10.24 o 
   3   6   8       29.38       28.61      7.76 o 
  -3   7   8       80.67       79.75     20.16 o 
  -2   7   8       45.59       51.68      5.59 o 
  -1   7   8       43.55       40.82      4.91 o 
   0   7   8       42.34       41.15      3.39 o 
   1   7   8       41.12       45.31      4.34 o 
   2   7   8       46.22       53.77      9.04 o 
   3   7   8       81.19       58.81     10.57 o 
  -2   8   8       23.11       23.89     10.03 o 
  -1   8   8        7.07        5.83      2.62 o 
   0   8   8       21.45       26.75      5.26 o 
   1   8   8        6.86        5.12      2.50 o 
   2   8   8       23.54       18.58      5.94 o 
   1   0   9     1130.85     1111.82     30.76 o 
   2   0   9      268.75      267.51      7.07 o 
   3   0   9       43.34       44.37      3.99 o 
   4   0   9       17.16        8.15      4.23 o 
   5   0   9       50.86       44.60     10.88 o 
  -5   1   9       23.16       19.47      6.40 o 
  -4   1   9       92.38      101.14     10.49 o 
  -3   1   9       40.90       41.53      4.77 o 
  -2   1   9      721.55      756.71     18.43 o 
  -1   1   9     1163.58     1224.67     32.21 o 
   0   1   9      883.77      876.83     22.99 o 
   1   1   9     1170.64     1216.80     27.51 o 
   2   1   9      729.61      749.61     18.97 o 
   3   1   9       40.08       52.52      5.32 o 
   4   1   9       90.02       97.72     10.32 o 
   5   1   9       23.46       22.91      7.03 o 
  -4   2   9       50.03       44.80      6.03 o 
  -3   2   9       55.60       62.64      4.46 o 
  -2   2   9      171.01      176.99      6.52 o 
  -1   2   9      264.98      279.64     13.45 o 
   0   2   9     1156.77     1139.60     24.29 o 
   1   2   9      276.41      292.60      8.32 o 
   2   2   9      176.41      176.05      6.47 o 
   3   2   9       58.88       63.46      9.90 o 
   4   2   9       50.85       55.67      8.14 o 
  -4   3   9        0.69        2.37      2.85 o 
  -3   3   9      587.76      573.35     16.20 o 
  -2   3   9       89.86       91.59      4.86 o 
  -1   3   9      260.90      239.94      8.87 o 
   0   3   9      429.47      499.15     12.16 o 
   1   3   9      257.81      253.57      7.72 o 
   2   3   9       87.83       90.78      5.42 o 
   3   3   9      584.20      576.83     23.79 o 
   4   3   9        0.60        3.29      3.34 o 
  -4   4   9       47.25       55.48      5.31 o 
  -3   4   9       12.41       14.07      2.54 o 
  -2   4   9      238.52      234.47      8.31 o 
  -1   4   9      461.29      440.73     13.84 o 
   0   4   9      427.27      401.29     10.54 o 
   1   4   9      463.85      470.84     14.45 o 
   2   4   9      232.69      233.71      9.02 o 
   3   4   9       14.10       13.49      3.65 o 
   4   4   9       46.77       41.16      9.57 o 
  -4   5   9       42.36       43.10      4.50 o 
  -3   5   9       43.31       47.38      4.23 o 
  -2   5   9      144.12      148.21      6.45 o 
  -1   5   9       32.66       35.82      3.82 o 
   0   5   9       99.28       89.99      6.80 o 
   1   5   9       33.89       38.31      4.63 o 
   2   5   9      141.91      135.78      7.29 o 
   3   5   9       40.81       42.39      8.83 o 
   4   5   9       42.00       21.08      8.07 o 
  -3   6   9       17.81       18.64      3.97 o 
  -2   6   9       85.84       82.66      6.30 o 
  -1   6   9      103.64      105.38      6.42 o 
   0   6   9        0.62        2.72      1.42 o 
   1   6   9      105.52      115.93      6.06 o 
   2   6   9       90.07       82.15     10.48 o 
   3   6   9       18.39       10.02      5.27 o 
  -2   7   9       25.48       14.63      3.50 o 
  -1   7   9        8.93        6.47      2.43 o 
   0   7   9       89.17       95.05      6.92 o 
   1   7   9        8.29       10.02      2.87 o 
   2   7   9       27.30       20.55      6.30 o 
  -1   8   9       16.20       22.73      5.22 o 
   0   8   9        0.40        1.02      1.98 o 
   1   8   9       15.80       16.73      3.66 o 
   0   0  10       43.76       57.26      7.36 o 
   1   0  10      586.11      616.94     18.66 o 
   2   0  10      259.47      290.00      9.60 o 
   3   0  10      332.76      344.76     13.76 o 
   4   0  10        9.91        9.98      4.49 o 
  -4   1  10       49.85       48.98      7.96 o 
  -3   1  10      109.50      108.92      6.44 o 
  -2   1  10      254.38      271.09      8.28 o 
  -1   1  10      393.22      383.64     11.32 o 
   0   1  10      277.05      273.02      9.15 o 
   1   1  10      380.32      380.30     10.57 o 
   2   1  10      258.55      263.47      8.82 o 
   3   1  10      108.41       95.19      6.89 o 
   4   1  10       48.10       45.32      7.72 o 
  -4   2  10       78.14       75.58     13.56 o 
  -3   2  10      119.62      126.91      6.00 o 
  -2   2  10      260.94      252.87      8.41 o 
  -1   2  10      337.69      336.45     16.21 o 
   0   2  10       15.55       24.16      2.35 o 
   1   2  10      339.73      352.81     13.42 o 
   2   2  10      259.39      263.13      8.61 o 
   3   2  10      114.38      132.88     10.61 o 
   4   2  10       80.60       98.62     10.75 o 
  -4   3  10       20.35       19.25      4.48 o 
  -3   3  10       18.90       14.99      4.03 o 
  -2   3  10      144.59      149.69      6.23 o 
  -1   3  10      100.60      102.84      4.56 o 
   0   3  10      296.24      283.47      8.07 o 
   1   3  10      100.81      107.08      4.41 o 
   2   3  10      146.27      147.80      7.47 o 
   3   3  10       19.20       20.47      4.71 o 
   4   3  10       20.40       23.11      5.97 o 
  -4   4  10       41.48       42.96      6.19 o 
  -3   4  10       29.19       33.24      3.90 o 
  -2   4  10      418.86      409.11     13.31 o 
  -1   4  10       88.84       89.54      9.41 o 
   0   4  10      322.24      311.58      8.92 o 
   1   4  10       90.89       91.78      5.44 o 
   2   4  10      417.44      435.61     16.36 o 
   3   4  10       31.56       25.92      4.86 o 
   4   4  10       42.14       46.06      7.14 o 
  -3   5  10       14.48       10.63      2.59 o 
  -2   5  10      184.79      189.51      8.85 o 
  -1   5  10      110.27      113.90      9.63 o 
   0   5  10       52.55       50.29      3.49 o 
   1   5  10      112.75      117.01      6.44 o 
   2   5  10      188.09      196.79     20.39 o 
   3   5  10       14.89        8.10      4.88 o 
  -3   6  10       42.98       45.54      5.33 o 
  -2   6  10      131.88      119.74     10.48 o 
  -1   6  10      210.64      211.15      9.95 o 
   0   6  10        0.09       -0.37      1.70 o 
   1   6  10      206.95      224.11      8.94 o 
   2   6  10      130.98      124.69     12.71 o 
   3   6  10       43.07       45.14      9.56 o 
  -2   7  10       23.63       17.10      3.47 o 
  -1   7  10        6.88        4.72      2.31 o 
   0   7  10        6.30        6.17      2.65 o 
   1   7  10        8.50        5.32      2.36 o 
   2   7  10       23.32       16.65      6.00 o 
  -1   8  10        4.48        3.37      2.24 o 
   0   8  10        8.30        5.13      2.64 o 
   1   8  10        4.61        4.49      2.55 o 
   1   0  11     1633.86     1699.74     46.02 o 
   2   0  11        1.41        0.82      1.51 o 
   3   0  11       38.76       35.31      4.82 o 
   4   0  11        9.06        7.10      4.19 o 
  -4   1  11       17.51       23.40      6.12 o 
  -3   1  11       33.79       32.83      4.36 o 
  -2   1  11       18.48       18.97      2.28 o 
  -1   1  11      107.25      118.55      4.58 o 
   0   1  11       54.29       57.71      4.02 o 
   1   1  11      106.64      122.63      5.46 o 
   2   1  11       20.00       24.16      2.97 o 
   3   1  11       31.71       33.11      4.71 o 
   4   1  11       18.29       16.21     10.76 o 
  -4   2  11      115.67      129.34     11.94 o 
  -3   2  11      293.72      268.54     12.32 o 
  -2   2  11      181.98      181.63      6.83 o 
  -1   2  11      712.09      706.39     17.91 o 
   0   2  11      753.67      701.90     19.57 o 
   1   2  11      720.56      769.47     25.13 o 
   2   2  11      185.91      181.03      7.00 o 
   3   2  11      297.63      299.67     15.53 o 
   4   2  11      117.32      122.66     11.92 o 
  -4   3  11        6.83       13.29      5.17 o 
  -3   3  11       79.38       85.34      5.81 o 
  -2   3  11      151.12      153.70      9.70 o 
  -1   3  11       55.99       62.23      3.67 o 
   0   3  11       42.22       44.09      3.11 o 
   1   3  11       57.83       63.84      3.62 o 
   2   3  11      156.60      156.95      7.85 o 
   3   3  11       79.43       94.55      8.81 o 
   4   3  11        6.66       10.14      4.54 o 
  -4   4  11       18.91       14.30      4.56 o 
  -3   4  11       31.68       33.82      4.01 o 
  -2   4  11      192.11      193.94      7.70 o 
  -1   4  11       65.95       73.11      4.11 o 
   0   4  11      341.13      335.92      9.60 o 
   1   4  11       66.04       62.91      5.03 o 
   2   4  11      185.62      190.59     12.84 o 
   3   4  11       33.08       38.21      5.51 o 
   4   4  11       18.68       23.96      5.80 o 
  -3   5  11       38.03       36.38      4.28 o 
  -2   5  11       36.59       47.97      8.81 o 
  -1   5  11      127.75      144.21      9.88 o 
   0   5  11       34.05       43.13      4.42 o 
   1   5  11      123.25      126.12      6.93 o 
   2   5  11       33.81       35.71      3.92 o 
   3   5  11       39.44       27.69      8.01 o 
  -3   6  11       23.60       25.30      4.65 o 
  -2   6  11        2.64        7.76      2.98 o 
  -1   6  11      173.20      170.19     10.84 o 
   0   6  11       17.14       16.08      3.40 o 
   1   6  11      173.97      180.58     10.24 o 
   2   6  11        2.24        4.50      4.12 o 
   3   6  11       23.10       33.50      8.50 o 
  -2   7  11       22.82       20.84      3.75 o 
  -1   7  11       30.43       28.29      4.38 o 
   0   7  11       63.39       65.85      5.84 o 
   1   7  11       31.25       29.69      8.11 o 
   2   7  11       22.37       20.49      6.73 o 
  -1   8  11        6.69        7.32      3.52 o 
   0   8  11      222.64      237.33     10.94 o 
   0   0  12       32.43       34.57      6.91 o 
   1   0  12     1418.75     1523.40     45.03 o 
   2   0  12       12.32       18.58      2.96 o 
   3   0  12        0.04        0.79      2.30 o 
   4   0  12       20.54       13.63      5.16 o 
  -4   1  12       26.03       19.87      5.88 o 
  -3   1  12      218.74      200.94      8.78 o 
  -2   1  12       47.78       49.58      5.01 o 
  -1   1  12       19.84       20.85      2.41 o 
   0   1  12       60.53       73.59      4.66 o 
   1   1  12       17.58       17.32      2.29 o 
   2   1  12       50.15       54.75      5.17 o 
   3   1  12      218.58      221.64     14.28 o 
   4   1  12       24.66       14.36      7.63 o 
  -4   2  12       29.30       20.29      7.01 o 
  -3   2  12       89.82       77.94     11.72 o 
  -2   2  12      490.12      492.46     16.81 o 
  -1   2  12       12.42       11.20      2.99 o 
   0   2  12      268.99      276.45     12.26 o 
   1   2  12       10.92        9.48      1.80 o 
   2   2  12      490.38      469.96     15.78 o 
   3   2  12       90.55       97.28      9.32 o 
   4   2  12       28.38       25.52      6.33 o 
  -4   3  12       34.16       24.46      7.00 o 
  -3   3  12      264.32      247.82     12.12 o 
  -2   3  12      341.36      343.86     10.91 o 
  -1   3  12       11.04       10.73      1.94 o 
   0   3  12      123.17      135.82      5.32 o 
   1   3  12        9.92        7.75      2.91 o 
   2   3  12      339.69      345.33     26.90 o 
   3   3  12      264.84      255.59     22.96 o 
   4   3  12       35.63       28.74      6.54 o 
  -4   4  12       18.12       27.27      5.39 o 
  -3   4  12       16.25       19.53      3.36 o 
  -2   4  12      194.61      199.92      7.93 o 
  -1   4  12      152.50      162.90      6.31 o 
   0   4  12       74.04       81.60      6.59 o 
   1   4  12      157.50      160.35      7.81 o 
   2   4  12      185.40      200.93     16.47 o 
   3   4  12       15.72       19.23      5.23 o 
   4   4  12       18.28       19.97      5.50 o 
  -3   5  12       17.96       16.31      3.31 o 
  -2   5  12      359.56      371.70     21.46 o 
  -1   5  12       52.57       52.73      5.02 o 
   0   5  12       38.80       44.34      4.79 o 
   1   5  12       55.88       50.31      5.07 o 
   2   5  12      363.15      389.17     15.48 o 
   3   5  12       19.00       11.64      6.58 o 
  -3   6  12       53.01       65.55      6.66 o 
  -2   6  12        2.96        0.46      2.34 o 
  -1   6  12       45.23       47.37      5.26 o 
   0   6  12       13.20       11.29      3.14 o 
   1   6  12       44.31       48.84     10.52 o 
   2   6  12        2.56        2.71      4.11 o 
   3   6  12       51.86       55.20     11.09 o 
  -2   7  12       64.93       63.35      6.44 o 
  -1   7  12       69.78       65.58      6.29 o 
   0   7  12       33.89       31.53      4.79 o 
   1   7  12       68.96       76.21     12.74 o 
   2   7  12       63.60       70.00     10.78 o 
   0   8  12        0.98        0.97      2.97 o 
   1   0  13       51.16       73.74      4.95 o 
   2   0  13      182.05      188.18      7.83 o 
   3   0  13      142.09      147.24      9.20 o 
   4   0  13       70.40       68.70      9.72 o 
  -4   1  13        9.41        7.82      4.25 o 
  -3   1  13      469.77      419.08     14.29 o 
  -2   1  13       32.91       28.77      4.26 o 
  -1   1  13      425.65      445.29     23.03 o 
   0   1  13     2197.01     2206.10     63.25 o 
   1   1  13      430.44      456.37     17.77 o 
   2   1  13       31.61       28.03      3.45 o 
   3   1  13      470.06      458.17     16.91 o 
   4   1  13        8.42        3.89      4.26 o 
  -4   2  13        1.92        6.73      3.80 o 
  -3   2  13       14.97       20.75      4.29 o 
  -2   2  13      261.45      272.89     14.77 o 
  -1   2  13       28.17       38.53      3.07 o 
   0   2  13      232.43      240.46      9.21 o 
   1   2  13       29.76       33.31      4.41 o 
   2   2  13      269.34      269.92     10.84 o 
   3   2  13       15.23       21.82      9.02 o 
   4   2  13        1.63        1.12      3.42 o 
  -4   3  13        1.82        3.32      4.10 o 
  -3   3  13       40.70       37.84      5.59 o 
  -2   3  13      316.79      327.28     10.83 o 
  -1   3  13      315.96      308.09      9.73 o 
   0   3  13       47.28       43.36      6.10 o 
   1   3  13      304.92      296.27      9.41 o 
   2   3  13      313.42      343.37     20.99 o 
   3   3  13       39.67       39.22      6.36 o 
   4   3  13        1.97       -1.47      3.55 o 
  -3   4  13      108.73      101.15      8.49 o 
  -2   4  13       35.52       40.64      3.96 o 
  -1   4  13        5.28        6.26      1.91 o 
   0   4  13       93.19      104.85      6.45 o 
   1   4  13        6.40        6.52      2.70 o 
   2   4  13       32.75       36.64      4.68 o 
   3   4  13      105.84      127.24      9.44 o 
  -3   5  13        9.59        7.95      3.77 o 
  -2   5  13       55.29       57.16      6.10 o 
  -1   5  13      107.73      113.73      7.02 o 
   0   5  13      383.27      406.77     22.44 o 
   1   5  13      103.49      101.47      6.97 o 
   2   5  13       56.57       58.66      5.06 o 
   3   5  13        9.85        1.00      5.52 o 
  -3   6  13       29.38       28.94      4.99 o 
  -2   6  13       72.85       71.15      8.01 o 
  -1   6  13       71.80       73.50      6.34 o 
   0   6  13       37.69       40.37      9.43 o 
   1   6  13       73.13       81.75     12.65 o 
   2   6  13       78.09       71.94     10.76 o 
   3   6  13       29.87       29.55      8.65 o 
  -2   7  13       25.96       30.06      4.97 o 
  -1   7  13       24.32       26.47      4.71 o 
   0   7  13       37.98       50.40      6.60 o 
   1   7  13       25.28       23.58      9.38 o 
   2   7  13       25.78       27.54      7.50 o 
   0   0  14      121.63      122.11     12.09 o 
   1   0  14      100.17      125.29      8.03 o 
   2   0  14       38.51       40.67      4.22 o 
   3   0  14        3.18        3.46      2.75 o 
   4   0  14       83.07       76.94     10.21 o 
  -4   1  14        1.22        2.58      3.86 o 
  -3   1  14      110.06       88.15     12.12 o 
  -2   1  14      610.32      577.58     20.45 o 
  -1   1  14      127.59      131.12      8.93 o 
   0   1  14      153.18      170.77      8.88 o 
   1   1  14      128.51      132.60      6.42 o 
   2   1  14      604.35      618.03     21.45 o 
   3   1  14      109.56      101.88      8.42 o 
   4   1  14        1.26        0.48      3.50 o 
  -4   2  14       33.68       25.10      5.97 o 
  -3   2  14       77.50       69.17     11.36 o 
  -2   2  14      214.71      212.05     10.51 o 
  -1   2  14      216.58      237.03      8.01 o 
   0   2  14        0.79        1.94      2.04 o 
   1   2  14      219.67      235.56      8.23 o 
   2   2  14      210.45      224.43     10.85 o 
   3   2  14       76.38       72.28      8.55 o 
   4   2  14       32.68       24.30      6.59 o 
  -4   3  14       31.75       20.31      7.19 o 
  -3   3  14       92.09       93.90      9.56 o 
  -2   3  14      148.55      164.21     16.85 o 
  -1   3  14      130.90      138.06     12.00 o 
   0   3  14       25.24       20.89      4.84 o 
   1   3  14      132.26      132.42      7.32 o 
   2   3  14      147.35      157.66     19.09 o 
   3   3  14       91.98      103.95      9.38 o 
   4   3  14       31.91       40.58      7.66 o 
  -3   4  14        5.24        3.38      3.17 o 
  -2   4  14       54.97       60.55      4.79 o 
  -1   4  14      410.78      468.25     25.74 o 
   0   4  14       60.89       69.53      5.73 o 
   1   4  14      406.84      395.96     14.89 o 
   2   4  14       55.11       61.10      5.01 o 
   3   4  14        5.56       11.88      3.55 o 
  -3   5  14       71.99       90.32      8.21 o 
  -2   5  14      106.41      115.01      7.59 o 
  -1   5  14       46.29       54.36      8.24 o 
   0   5  14        0.32        0.97      2.54 o 
   1   5  14       44.47       49.21      6.09 o 
   2   5  14      108.31      112.71     13.76 o 
   3   5  14       73.05      102.16     16.30 o 
  -2   6  14        1.63        2.32      2.82 o 
  -1   6  14       20.67       20.40      4.18 o 
   0   6  14       56.75       77.62      8.28 o 
   1   6  14       20.93       28.82      9.35 o 
   2   6  14        1.37        0.03      4.42 o 
  -1   7  14       22.12       21.94      5.93 o 
   0   7  14        2.69        1.69      2.93 o 
   1   7  14       22.81       16.39      9.32 o 
   1   0  15       50.68       55.95      4.84 o 
   2   0  15       17.97       19.56      3.34 o 
   3   0  15       19.74       17.15      4.21 o 
   4   0  15       56.66       51.21      8.73 o 
  -4   1  15       11.81        7.67      5.11 o 
  -3   1  15       64.48       58.51      6.22 o 
  -2   1  15      136.10      124.28     12.40 o 
  -1   1  15      157.01      162.33      7.94 o 
   0   1  15      107.19      100.73      6.26 o 
   1   1  15      157.39      160.04      8.14 o 
   2   1  15      140.12      142.06      6.89 o 
   3   1  15       63.70       70.82      7.11 o 
   4   1  15       11.19       22.39      7.31 o 
  -4   2  15       92.07       63.24     13.96 o 
  -3   2  15       62.08       53.86      7.91 o 
  -2   2  15       68.33       59.78      5.97 o 
  -1   2  15      145.60      144.92      5.99 o 
   0   2  15      123.51      118.55      9.89 o 
   1   2  15      140.82      144.85      6.23 o 
   2   2  15       71.72       68.84     11.20 o 
   3   2  15       66.15       75.88      8.78 o 
   4   2  15       90.86      102.68     12.81 o 
  -3   3  15       32.10       24.76      7.18 o 
  -2   3  15       10.35        9.95      2.53 o 
  -1   3  15      107.79      121.25      5.95 o 
   0   3  15        0.50       -0.34      3.03 o 
   1   3  15      113.30      115.36      7.39 o 
   2   3  15        8.95       11.02      2.97 o 
   3   3  15       31.70       37.62      6.19 o 
  -3   4  15       20.81       21.91      6.31 o 
  -2   4  15       12.40       11.08      2.98 o 
  -1   4  15      349.89      405.60     32.80 o 
   0   4  15       65.84       62.43     15.30 o 
   1   4  15      351.21      343.76     13.79 o 
   2   4  15       13.66       15.71      3.23 o 
   3   4  15       19.46       26.29      5.36 o 
  -3   5  15       46.59       34.72     13.58 o 
  -2   5  15       51.64       48.45      6.88 o 
  -1   5  15        1.01        1.73      2.60 o 
   0   5  15      187.66      188.33     19.34 o 
   1   5  15        0.58       -0.89      3.88 o 
   2   5  15       51.87       59.12     10.47 o 
   3   5  15       45.34       50.20      6.19 o 
  -2   6  15       60.18       62.93     11.71 o 
  -1   6  15      117.70       96.05      7.64 o 
   0   6  15        0.22        1.47      2.74 o 
   1   6  15      118.55      106.95     14.96 o 
   2   6  15       59.79       38.86      8.96 o 
  -1   7  15        8.52       11.48      4.00 o 
   0   7  15       15.62       19.23      4.47 o 
   1   7  15        8.32        4.81      8.02 o 
   0   0  16      945.05      900.81     48.88 o 
   1   0  16       40.12       53.71      7.69 o 
   2   0  16        0.01       -0.51      1.83 o 
   3   0  16       19.30       22.36      4.90 o 
   4   0  16        0.52        2.48      4.02 o 
  -4   1  16       26.28       11.20      5.29 o 
  -3   1  16       26.41       19.14      3.98 o 
  -2   1  16        8.63        8.56      3.12 o 
  -1   1  16        7.02        8.74      2.55 o 
   0   1  16       21.61       31.01      8.02 o 
   1   1  16        7.53        9.15      2.41 o 
   2   1  16        9.83        9.68      2.75 o 
   3   1  16       26.99       20.00      4.43 o 
   4   1  16       25.28       16.03      5.75 o 
  -4   2  16       41.79       24.10      5.78 o 
  -3   2  16       21.06       21.95      5.49 o 
  -2   2  16      361.33      371.65     15.23 o 
  -1   2  16      201.96      219.33     22.08 o 
   0   2  16       60.59       67.91      8.13 o 
   1   2  16      201.67      211.40      8.03 o 
   2   2  16      365.19      343.46     14.03 o 
   3   2  16       21.25       27.02      5.97 o 
   4   2  16       42.56       38.68      8.06 o 
  -3   3  16       12.04       10.40      3.45 o 
  -2   3  16      171.73      175.09      9.94 o 
  -1   3  16       25.28       29.56      3.31 o 
   0   3  16       33.39       32.80      6.36 o 
   1   3  16       26.83       29.25      4.47 o 
   2   3  16      173.93      183.66     11.68 o 
   3   3  16       12.12       10.95      4.15 o 
  -3   4  16       37.33       37.02      6.25 o 
  -2   4  16       44.02       49.45      4.55 o 
  -1   4  16      281.40      331.15     25.90 o 
   0   4  16       34.61       33.47      6.71 o 
   1   4  16      275.27      267.99     15.89 o 
   2   4  16       45.06       49.67      5.01 o 
   3   4  16       38.35       42.23      6.37 o 
  -2   5  16        5.89        9.04      3.39 o 
  -1   5  16        4.44        6.42      3.30 o 
   0   5  16      164.62      131.30     38.15 o 
   1   5  16        5.82        4.79      4.67 o 
   2   5  16        5.75       -0.92      4.75 o 
  -2   6  16        7.33        9.31      3.72 o 
  -1   6  16       38.30       43.03      5.83 o 
   0   6  16       11.90        9.46      3.59 o 
   1   6  16       36.99       23.75      9.56 o 
   2   6  16        7.09        9.53      6.07 o 
   0   7  16       26.81       21.72      4.91 o 
   1   0  17      243.76      278.88     17.79 o 
   2   0  17       63.99       81.62     14.07 o 
   3   0  17        4.54        4.14      3.29 o 
   4   0  17       12.68       13.81      5.74 o 
  -3   1  17       34.43       24.02      4.31 o 
  -2   1  17      153.25      158.33     10.83 o 
  -1   1  17      125.56      142.18      8.01 o 
   0   1  17      140.89      146.56     11.68 o 
   1   1  17      129.78      132.73      6.63 o 
   2   1  17      156.13      164.97      9.44 o 
   3   1  17       33.30       31.32      5.36 o 
  -3   2  17       14.09        7.54      3.73 o 
  -2   2  17       76.58       79.24     12.82 o 
  -1   2  17      569.15      614.40     30.52 o 
   0   2  17       99.36      101.98     10.03 o 
   1   2  17      577.52      576.49     19.51 o 
   2   2  17       74.16       69.68      6.80 o 
   3   2  17       14.20       15.14      4.96 o 
  -3   3  17        6.31        2.19      3.24 o 
  -2   3  17       93.89       81.54     12.60 o 
  -1   3  17      130.04      144.50     15.16 o 
   0   3  17       97.45       97.97     27.72 o 
   1   3  17      130.38      118.01     10.99 o 
   2   3  17       89.34       90.32     10.41 o 
   3   3  17        6.45        5.42      3.79 o 
  -3   4  17       53.39       45.66      6.61 o 
  -2   4  17        9.13        8.40      3.74 o 
  -1   4  17       37.58       49.25      4.28 o 
   0   4  17       22.02       21.56      6.30 o 
   1   4  17       35.47       34.97      7.12 o 
   2   4  17        8.83       13.53      5.00 o 
   3   4  17       52.64       62.36     11.87 o 
  -2   5  17        2.50        1.42      3.00 o 
  -1   5  17       33.37       39.72      6.78 o 
   0   5  17      372.69      329.51     29.65 o 
   1   5  17       34.76       25.01      6.79 o 
   2   5  17        2.08        1.83      5.63 o 
  -1   6  17       42.92       49.43      6.43 o 
   0   6  17        9.37        6.64      5.39 o 
   1   6  17       44.54       50.43     12.37 o 
   0   0  18      138.75      120.86     15.48 o 
   1   0  18       19.64       20.81      3.58 o 
   2   0  18       24.77       25.19      3.97 o 
   3   0  18      178.68      118.69     53.36 o 
  -3   1  18       44.90       33.72      5.03 o 
  -2   1  18        1.05        2.07      2.41 o 
  -1   1  18      298.47      314.35     14.82 o 
   0   1  18      226.76      232.37     14.07 o 
   1   1  18      292.30      297.50     23.92 o 
   2   1  18        0.82        3.20      2.42 o 
   3   1  18       44.14       47.31      6.69 o 
  -3   2  18        7.97        8.08      3.94 o 
  -2   2  18       14.62       22.96      4.60 o 
  -1   2  18      141.39      159.94     15.88 o 
   0   2  18       10.49       14.11      5.26 o 
   1   2  18      140.16      134.27      8.74 o 
   2   2  18       14.46       16.54      5.27 o 
   3   2  18        8.70        8.83      4.01 o 
  -3   3  18        7.11        6.53      3.92 o 
  -2   3  18       18.57       19.02      5.62 o 
  -1   3  18       43.47       55.11      5.41 o 
   0   3  18      190.17      184.76     12.93 o 
   1   3  18       44.76       49.44      8.11 o 
   2   3  18       18.25       22.08      5.00 o 
   3   3  18        7.08        5.99      4.03 o 
  -2   4  18       81.23       88.48     11.03 o 
  -1   4  18       29.66       35.35      5.39 o 
   0   4  18       25.53       29.61      6.94 o 
   1   4  18       28.23       26.46      6.77 o 
   2   4  18       79.27       90.90     15.58 o 
  -2   5  18       63.72       47.49      8.98 o 
  -1   5  18       46.10       45.93      7.12 o 
   0   5  18       77.70       65.99      9.50 o 
   1   5  18       47.58       33.50     11.27 o 
  -1   6  18       21.71       17.12      4.78 o 
   0   6  18      107.38       73.51     19.15 o 
   1   6  18       22.92       16.51     10.99 o 
   1   0  19        0.05       -1.59      2.23 o 
   2   0  19       46.92       46.15      7.46 o 
   3   0  19       12.80        8.56      4.14 o 
  -3   1  19       96.37       82.00     10.89 o 
  -2   1  19      118.39      112.24     18.84 o 
  -1   1  19       48.88       56.85      5.66 o 
   0   1  19      466.32      434.25     21.32 o 
   1   1  19       50.64       55.65      6.42 o 
   2   1  19      118.65      127.03     17.44 o 
   3   1  19       96.43       96.33     21.59 o 
  -3   2  19       37.64       34.29      8.88 o 
  -2   2  19      108.41      103.18     17.63 o 
  -1   2  19       45.63       54.29      5.50 o 
   0   2  19        9.26       11.33      5.36 o 
   1   2  19       43.58       39.58      7.51 o 
   2   2  19      109.38      101.47     12.95 o 
   3   2  19       36.40       36.76      6.09 o 
  -3   3  19        8.27        6.12      4.17 o 
  -2   3  19       56.59       62.23      6.86 o 
  -1   3  19       54.22       72.29      8.81 o 
   0   3  19       14.09       19.60      6.38 o 
   1   3  19       51.21       53.05      9.24 o 
   2   3  19       57.65       58.80     12.03 o 
   3   3  19        8.46        9.07      4.70 o 
  -2   4  19        6.06       10.49      3.98 o 
  -1   4  19       23.64       20.34      6.97 o 
   0   4  19      209.79      210.91     21.84 o 
   1   4  19       23.58       20.12      7.26 o 
   2   4  19        5.67       11.88      5.35 o 
  -2   5  19       24.33       34.06      8.46 o 
  -1   5  19        9.82       10.17      4.48 o 
   0   5  19       85.49       74.84     10.33 o 
   1   5  19       10.15       16.51      9.90 o 
   0   6  19        1.27       -0.68      5.73 o 
   0   0  20        0.08       -0.24      5.42 o 
   1   0  20        0.38       -0.21      4.45 o 
   2   0  20        0.01        0.09      2.43 o 
   3   0  20        9.90       11.86      4.57 o 
  -3   1  20        2.13        5.25      4.01 o 
  -2   1  20       31.07       45.90      7.11 o 
  -1   1  20       37.70       63.93      9.84 o 
   0   1  20       90.75       93.96     13.94 o 
   1   1  20       39.21       52.45     15.32 o 
   2   1  20       31.39       39.26      8.14 o 
   3   1  20        2.38        5.23      3.94 o 
  -3   2  20        2.87        5.77      3.77 o 
  -2   2  20       21.04       15.04      4.52 o 
  -1   2  20      204.62      203.11     16.86 o 
   0   2  20       33.40       37.84      8.10 o 
   1   2  20      208.59      163.59     17.74 o 
   2   2  20       20.65       13.57      7.01 o 
   3   2  20        2.66       -0.45      3.82 o 
  -2   3  20        0.42        0.49      2.86 o 
  -1   3  20        5.44        6.87      5.68 o 
   0   3  20        0.09        2.15      4.76 o 
   1   3  20        4.49        4.23      5.21 o 
   2   3  20        0.41        2.10      2.73 o 
  -2   4  20        5.16        4.98      3.64 o 
  -1   4  20       34.24       29.47      7.76 o 
   0   4  20      285.74      246.49     16.40 o 
   1   4  20       34.44       43.67      8.59 o 
   2   4  20        5.62       -3.05      8.90 o 
  -1   5  20       81.59       75.74     15.53 o 
   0   5  20       39.15       28.46      8.05 o 
   1   5  20       80.87       69.35     15.32 o 
   1   0  21        1.01        1.18      5.07 o 
   2   0  21       13.29       17.22      4.01 o 
   3   0  21        0.88       -0.93      2.94 o 
  -2   1  21       13.56       19.69      4.93 o 
  -1   1  21       43.11       37.89      8.59 o 
   0   1  21        1.60        1.83      4.78 o 
   1   1  21       45.12       33.30      7.61 o 
   2   1  21       13.01        7.77      3.42 o 
  -2   2  21       39.62       43.75      9.54 o 
  -1   2  21      151.17      164.05     14.68 o 
   0   2  21      139.64      135.93     12.73 o 
   1   2  21      151.43      139.20     18.22 o 
   2   2  21       40.22       35.86     11.36 o 
  -2   3  21        5.21        1.07      3.53 o 
  -1   3  21       46.37       40.32      9.02 o 
   0   3  21       51.40       51.22      9.37 o 
   1   3  21       43.75       34.44      7.90 o 
   2   3  21        5.48        1.61      7.86 o 
  -1   4  21       14.60       14.58      6.89 o 
   0   4  21        3.62        8.55      6.00 o 
   1   4  21       15.46       12.25      6.56 o 
   0   5  21        4.34        0.41      6.03 o 
   0   0  22       60.80       68.40     14.07 o 
   1   0  22        3.17        6.06      5.66 o 
   2   0  22       50.44       53.59     10.69 o 
  -2   1  22       30.62       37.41      7.48 o 
  -1   1  22       24.84       18.39      7.25 o 
   0   1  22      207.23      156.28     14.05 o 
   1   1  22       26.64       24.00     11.11 o 
   2   1  22       30.17       28.89      8.55 o 
  -2   2  22       20.97       23.45      8.33 o 
  -1   2  22       15.56       13.56      6.68 o 
   0   2  22      349.43      295.77     18.32 o 
   1   2  22       14.18       13.11      6.46 o 
   2   2  22       21.67       21.91      7.60 o 
  -2   3  22        4.60        5.40      3.73 o 
  -1   3  22       10.74       10.82     14.43 o 
   0   3  22       20.05       15.75      7.02 o 
   1   3  22       11.01        5.16      6.10 o 
   2   3  22        4.80        5.49      9.07 o 
  -1   4  22       29.78       26.52      7.89 o 
   0   4  22       23.38       17.34      7.79 o 
   1   4  22       29.03       21.43      7.99 o 
   1   0  23      152.10       97.31     25.75 o 
   2   0  23       18.06       13.02      4.12 o 
  -2   1  23       40.34       29.46      9.63 o 
  -1   1  23       26.66       25.31      7.95 o 
   0   1  23       32.32       23.60      7.56 o 
   1   1  23       26.32       16.69      8.05 o 
   2   1  23       40.30       28.93      6.53 o 
  -1   2  23       44.30       49.51     14.95 o 
   0   2  23        5.45        3.20     12.77 o 
   1   2  23       44.62       29.64      7.71 o 
  -1   3  23       14.76       14.35      7.67 o 
   0   3  23       59.98       48.82      9.75 o 
   1   3  23       15.42        8.83      6.43 o 
   0   0  24        0.93       -4.99      7.56 o 
   1   0  24        2.73        3.86      5.85 o 
  -1   1  24      116.98       90.01     26.27 o 
   0   1  24       71.24       62.76     10.58 o 
   1   1  24      118.87       73.41     18.74 o 
  -1   2  24       42.40       23.25      8.50 o 
   0   2  24       32.15       25.46      7.95 o 
   1   2  24       42.86       17.39      6.94 o 
   0   1  25       24.80       27.13      8.53 o 
                                                 
